# Supplementary material for: Reference gene selection for gene expression analysis in Coffea arabica L. under ABA and gibberellin treatments
Source: Mol Biol Rep. 2026 Jul 31;53(1):1314. doi: 10.1007/s11033-026-12489-0 (PMC13427861; doi:10.1007/s11033-026-12489-0)
Supplement: Supplementary file 2 — Supplementary Material 2 [file 11033_2026_12489_MOESM2_ESM.xlsx]

## Sheet: Planilha1
Table S2. The expression levels of candidate reference genes, based on Cq (Cycle of Quantification) data, were obtained from coffee plant leaves subjected to different doses of ABA and gibberellin. Three biological replicates were used, and the reactions were performed in duplicate as technical replicates.
Treatments	RPL39	UBQ2	MDH	AP47	TUB	GAPDH	EFA1	ACT
Control	19.84	21.47	17.11	22.65	29	17.67	17.98	19.28
Control	19.79	21.79	17.22	22.71	29.26	17.51	17.68	19.17
Control	20.29	21.73	17.32	24.56	30.5	18	18.12	19.8
Control	20.3	21.82	17.52	24.76	30.16	18.01	18.28	19.72
Control	20.94	22.65	18.48	22.55	30.87	19.64	18.65	20.83
Control	20.92	22.9	18.55	22.46	31.1	19.47	18.93	20.93
Control	18.78	20.69	16.09	22.69	28.06	16.84	17.34	18.53
Control	18.84	20.5	16.25	22.58	27.67	16.81	17.25	18.6
Control	18.67	20.75	16.32	18.89	27.32	17.01	17.22	18.6
Control	18.85	20.77	16.64	18.96	27.02	16.97	17.42	18.55
Control	19.94	22.15	17.65	22.87	29.19	17.84	18.05	19.64
Control	20	22.28	17.56	22.97	28.85	17.88	18.24	19.33
ABA5	18.98	20.89	16.47	20.19	28.24	16.74	17.48	18.72
ABA5	19.03	20.75	16.37	20.26	28.47	16.89	17.63	18.72
ABA5	20.61	22.43	17.94	22.45	28.83	18.42	18.6	20.24
ABA5	20.74	22.5	18.1	22.3	27.91	18.61	18.65	20.33
ABA5	21.61	23.88	19.46	25.42	31.17	20.19	19.68	21.83
ABA5	21.66	24.12	19.37	25.8	30.85	20.21	19.84	21.73
ABA25	20.29	22.49	18.45	27.6	30.33	19.06	18.71	20.57
ABA25	20.25	22.36	18.38	27.67	29.97	19.14	18.5	20.52
ABA25	22.36	23.52	18.45	24.05	30.88	19.76	19.29	21.57
ABA25	22.31	23.79	18.71	24.04	30.87	19.77	19.66	21.47
ABA25	21.12	22.7	18.41	22.65	30.76	19.25	18.91	20.61
ABA25	21.21	22.67	18.28	22.75	30.96	19.27	18.65	20.83
ABA100	18.75	20.6	16	21.97	26.34	16.88	17.42	18.62
ABA100	18.71	20.63	16.17	22	26.67	16.84	17.44	18.56
ABA100	19.74	21.33	17.4	20.57	27.15	17.62	17.64	19.09
ABA100	19.87	21.42	17.47	20.51	26.76	17.62	17.71	19.01
ABA100	18.91	20.47	16.31	20.81	27.71	16.65	17.26	18.07
ABA100	18.87	20.83	16.32	20.83	26.25	16.7	17.18	18.34
GA5	20.09	21.68	17.17	22.36	29.82	17.95	18.27	19.92
GA5	20.11	21.74	17.16	22.5	29.55	17.9	18.27	19.89
GA5	19.48	20.87	16.72	20.98	29.59	17.25	17.39	18.7
GA5	19.52	21.04	16.85	21.06	29.65	17.18	17.22	18.67
GA5	18.69	20.63	16.4	22.75	28.3	18.1	17.92	19.44
GA5	18.72	20.61	16.57	22.86	28.44	18.13	17.89	19.7
GA25	19.88	21.37	17.16	21.43	29.23	17.39	18.07	19.33
GA25	19.9	21.52	17.08	21.46	29.34	17.4	18.17	19.44
GA25	18.47	20.17	16.18	22.66	28.04	16.36	17.02	18.34
GA25	18.57	20.03	16.23	22.76	28.25	16.46	16.89	18.25
GA25	19.29	20.77	16.58	20.1	28.99	17.02	17.76	18.87
GA25	19.29	20.73	16.72	20.14	28.68	16.98	17.83	18.83
GA100	17.74	19.69	15.83	22.02	27.76	15.88	16.73	17.44
GA100	17.74	19.72	15.69	22.16	27.85	15.8	16.87	17.54
GA100	20.41	21.9	17.63	28.56	27.46	17.98	18.3	20
GA100	20.35	22.03	17.57	28.73	27.62	17.97	18.28	19.94
GA100	20.09	21.55	16.98	21.05	28.86	17.67	18.12	19.6
GA100	20.1	21.6	17.01	21.13	29.69	17.63	18.12	19.62
